# Supplementary material for: Live longitudinal imaging of meningeal cerebrovascular injury and its sequelae in adult zebrafish
Source: bioRxiv. 2025 Nov 16:2025.11.14.688311. Preprint. [Version 1] doi: 10.1101/2025.11.14.688311 (PMC12642638; doi:10.1101/2025.11.14.688311)
Supplement: Supplement 2 [file media-2.zip]

Archive with 26 entries (26 files):
- Kraus et al. Supp, File 1.stl
- __MACOSX/._Kraus et al. Supp, File 1.stl
- Kraus et al. Supp, File 2.stl
- __MACOSX/._Kraus et al. Supp, File 2.stl
- Kraus et al. Supp, File 3.stl
- __MACOSX/._Kraus et al. Supp, File 3.stl
- Kraus et al. Supp, File 4.stl
- __MACOSX/._Kraus et al. Supp, File 4.stl
- Kraus et al. Supp, File 5.stl
- __MACOSX/._Kraus et al. Supp, File 5.stl
- Kraus et al. Supp, File 6.stl
- __MACOSX/._Kraus et al. Supp, File 6.stl
- Kraus et al. Supp, File 7.stl
- __MACOSX/._Kraus et al. Supp, File 7.stl
- Kraus et al. Supp, File 8.stl
- __MACOSX/._Kraus et al. Supp, File 8.stl
- Kraus et al. Supp, File 9.stl
- __MACOSX/._Kraus et al. Supp, File 9.stl
- Kraus et al. Supp, File 10.stl
- __MACOSX/._Kraus et al. Supp, File 10.stl
- Kraus et al. Supp, File 11.stl
- __MACOSX/._Kraus et al. Supp, File 11.stl
- Kraus et al. Supp, File 12.stl
- __MACOSX/._Kraus et al. Supp, File 12.stl
- Kraus et al. Supp, File 13.stl
- __MACOSX/._Kraus et al. Supp, File 13.stl
